# Supplementary material for: Quantitative In Silico Evaluation of Allergenic Proteins from Anacardium occidentale, Carya illinoinensis, Juglans regia and Pistacia vera and Their Epitopes as Precursors of Bioactive Peptides
Source: Curr Issues Mol Biol. 2022 Jul 6;44(7):3100–17. doi: 10.3390/cimb44070214 (PMC9317212; doi:10.3390/cimb44070214)
Supplement: Supplementary file 1 [file cimb-44-00214-s001.zip]

Archive with 1 entries (1 files):
- cimb-1776659-supplementary.pdf
